# Supplementary material for: Ex Situ Synthesis and Characterizations of MoS2/WO3 Heterostructures for Efficient Photocatalytic Degradation of RhB
Source: Nanomaterials (Basel). 2022 Aug 28;12(17):2974. doi: 10.3390/nano12172974 (PMC9458188; doi:10.3390/nano12172974)
Supplement: Supplementary file 1 [file nanomaterials-12-02974-s001.zip]

Archive with 1 entries (1 files):
- nanomaterials-1859661-supplementary.pdf
